# Supplementary material for: A Barcoded ITS Primer-Based Nanopore Sequencing Protocol for Detection of Alternaria Species and Other Fungal Pathogens in Diverse Plant Hosts
Source: J Fungi (Basel). 2025 Mar 25;11(4):249. doi: 10.3390/jof11040249 (PMC12027965; doi:10.3390/jof11040249)
Supplement: Supplementary file 1 [file jof-11-00249-s001.zip]

Archive with 1 entries (1 files):
- jof-3372181-supplementary.pdf
